# Supplementary material for: Production losses attributable to suicide deaths in European Union
Source: BMC Public Health. 2021 May 19;21:950. doi: 10.1186/s12889-021-11010-5 (PMC8136218; doi:10.1186/s12889-021-11010-5)
Supplement: Supplementary file 1 — Additional file 1. Country-specific age groups distribution of production losses attributable to suicide mortality in European Union countries. [file 12889_2021_11010_MOESM1_ESM.xlsx]

## Sheet: Title page
Title of the manuscript: Production losses attributable to suicide deaths in European Union
Author: Błażej Łyszczarz

## Sheet: Additional file 1
Additional file 1. Country-specific age group distribution of production losses attributable to suicide mortality in European Union countries
AUSTRIA				BELGIUM				BULGARIA				CROATIA				CYPRUS				CZECHIA				DENMARK				ESTONIA				FINLAND				FRANCE				GERMANY				GREECE				HUNGARY
	Males	Females			Males	Females			Males	Females			Males	Females			Males	Females			Males	Females			Males	Females			Males	Females			Males	Females			Males	Females			Males	Females			Males	Females			Males
0-19 ys	0.079717	0.102668		0-19 ys	0.0465387	0.0509854		0-19 ys	0.0539724	0.0787306		0-19 ys	0.0692209	0.0727836		0-19 ys	0.0644142	0		0-19 ys	0.0473886	0.0887843		0-19 ys	0.045948	0.0741732		0-19 ys	0.0980435	0.122691		0-19 ys	0.0590695	0.074468		0-19 ys	0.0404616	0.0675143		0-19 ys	0.0533914	0.084555		0-19 ys	0.0301997	0.043174		0-19 ys	0.0451836
20-29 ys	0.252193	0.24014		20-29 ys	0.244319	0.186184		20-29 ys	0.232192	0.23964		20-29 ys	0.241095	0.20331		20-29 ys	0.305286	0.494712		20-29 ys	0.26806	0.211098		20-29 ys	0.223206	0.198846		20-29 ys	0.331291	0.174371		20-29 ys	0.339419	0.360809		20-29 ys	0.195271	0.175346		20-29 ys	0.221841	0.189297		20-29 ys	0.206766	0.180583		20-29 ys	0.224017
30-39 ys	0.236885	0.249659		30-39 ys	0.288571	0.238169		30-39 ys	0.30503	0.270344		30-39 ys	0.293976	0.222177		30-39 ys	0.275753	0.305424		30-39 ys	0.301832	0.312873		30-39 ys	0.205263	0.255976		30-39 ys	0.229895	0.333265		30-39 ys	0.271174	0.251626		30-39 ys	0.286848	0.233912		30-39 ys	0.246712	0.207664		30-39 ys	0.281644	0.358439		30-39 ys	0.28729
40-49 ys	0.274327	0.252137		40-49 ys	0.297393	0.339692		40-49 ys	0.260511	0.265361		40-49 ys	0.235027	0.37984		40-49 ys	0.269402	0.152747		40-49 ys	0.264617	0.272535		40-49 ys	0.344449	0.285577		40-49 ys	0.204985	0.215092		40-49 ys	0.211189	0.175013		40-49 ys	0.337008	0.349195		40-49 ys	0.271913	0.294078		40-49 ys	0.339906	0.314045		40-49 ys	0.288815
50-59 ys	0.151861	0.154317		50-59 ys	0.122013	0.183582		50-59 ys	0.138223	0.140663		50-59 ys	0.155829	0.121392		50-59 ys	0.0781755	0.0348783		50-59 ys	0.1124	0.114089		50-59 ys	0.164663	0.174433		50-59 ys	0.123218	0.135425		50-59 ys	0.112728	0.133652		50-59 ys	0.138331	0.172094		50-59 ys	0.191072	0.21248		50-59 ys	0.138498	0.102279		50-59 ys	0.150315
60+ ys	0.0050173	0.00107936		60+ ys	0.00116601	0.00138743		60+ ys	0.0100716	0.0052613		60+ ys	0.0048519	0.00049717		60+ ys	0.00696885	0.0122394		60+ ys	0.00570235	0.00062009		60+ ys	0.0164706	0.0109938		60+ ys	0.012567	0.0191561		60+ ys	0.00642072	0.00443203		60+ ys	0.00207912	0.00193913		60+ ys	0.0150712	0.0119257		60+ ys	0.00298518	0.00148009		60+ ys	0.00438
Note: sex-specific percentage in each particular age interval shows the share of production losses associated with suicide deaths of those being at this age interval in total losses
[truncated: 46 more columns]
