# Supplementary material for: Production losses attributable to suicide deaths in European Union
Source: BMC Public Health. 2021 May 19;21:950. doi: 10.1186/s12889-021-11010-5 (PMC8136218; doi:10.1186/s12889-021-11010-5)
Supplement: Supplementary file 2 — Additional file 2. Detailed, country-specific sensitivity analysis for estimates of production losses attributable to suicide deaths in European Union countries. [file 12889_2021_11010_MOESM2_ESM.xlsx]

## Sheet: Title page
Title of the manuscript: Production losses attributable to suicide deaths in European Union
Author: Błażej Łyszczarz

## Sheet: Additional file 2
Additional file 2. Detailed, country-specific sensitivity analysis for estimates of production losses attributable to suicide deaths in European Union countries
	Base scenario (BS)		Gross value added			3.5% discount rate			0% discount rate			0.6 - adjustment coeff.			0.7 - adjustment coeff.			Min. productivity adjust.			0% future econ. growth			2% future econ. growth			avg EU entry and exit age			entry age: 18; exit age: 67			No lower employment adj.			Undetermined deaths incl.
	€ PPP		€ PPP	Change from BS		€ PPP	Change from BS		€ PPP	Change from BS		€ PPP	Change from BS		€ PPP	Change from BS		€ PPP	Change from BS		€ PPP	Change from BS		€ PPP	Change from BS		€ PPP	Change from BS		€ PPP	Change from BS		€ PPP	Change from BS		€ PPP	Change from BS
Belgium	2.98202e+08		2.66219e+08	-0.107251		3.44252e+08	0.154427		5.19117e+08	0.740825		2.75263e+08	-0.0769231		3.21141e+08	0.0769231		1.15625e+08	-0.612258		2.78695e+08	-0.0654165		3.30135e+08	0.107084		3.06469e+08	0.0277218		3.18348e+08	0.0675578		5.96404e+08	1		3.48184e+08	0.167612
Bulgaria	3.67073e+07		3.16736e+07	-0.13713		4.36153e+07	0.188193		7.15035e+07	0.947938		3.38836e+07	-0.0769231		3.95309e+07	0.0769231		1.50545e+07	-0.589878		2.80164e+07	-0.236762		3.3555e+07	-0.0858765		3.6478e+07	-0.00624505		3.89985e+07	0.0624199		8.59551e+07	1.34164		4.5668e+07	0.244113
Czechia	2.46026e+08		2.21248e+08	-0.100716		2.90687e+08	0.18153		4.68013e+08	0.902291		2.27101e+08	-0.0769231		2.64951e+08	0.0769231		8.4406e+07	-0.656923		2.0267e+08	-0.176227		2.43733e+08	-0.00931998		2.46568e+08	0.00220326		2.59247e+08	0.0537389		3.94763e+08	0.604555		2.7612e+08	0.12232
Denmark	1.14857e+08		9.94854e+07	-0.133831		1.34091e+08	0.167464		2.10093e+08	0.829173		1.06022e+08	-0.0769231		1.23692e+08	0.0769231		4.51465e+07	-0.606932		1.04284e+08	-0.0920524		1.2475e+08	0.0861376		1.09594e+08	-0.0458227		1.1819e+08	0.0290247		1.87785e+08	0.634951		1.22084e+08	0.062928
Germany	2.03877e+09		1.83635e+09	-0.0992874		2.38002e+09	0.167379		3.73476e+09	0.831871		1.88194e+09	-0.0769231		2.1956e+09	0.0769231		7.47982e+08	-0.633121		1.85009e+09	-0.0925438		2.21154e+09	0.0847425		1.958e+09	-0.0396149		2.11334e+09	0.036575		2.791e+09	0.36896		2.2504e+09	0.103802
Estonia	3.54651e+07		3.04632e+07	-0.141036		4.26555e+07	0.202745		7.29603e+07	1.05724		3.2737e+07	-0.0769231		3.81932e+07	0.0769231		1.27237e+07	-0.641234		2.90436e+07	-0.181067		3.56114e+07	0.00412348		3.39776e+07	-0.0419435		3.657e+07	0.0311537		5.01686e+07	0.414591		4.1509e+07	0.170418
Ireland	2.29699e+08		2.12796e+08	-0.0735909		2.75392e+08	0.198921		4.64626e+08	1.02276		2.1203e+08	-0.0769231		2.47369e+08	0.0769231		9.2109e+07	-0.599002		1.89138e+08	-0.176587		2.32626e+08	0.0127414		2.21228e+08	-0.0368794		2.34927e+08	0.0227563		3.55709e+08	0.548583		2.47389e+08	0.0770141
Greece	4.70757e+07		4.10534e+07	-0.127927		5.41074e+07	0.149371		8.054e+07	0.710862		4.34545e+07	-0.0769231		5.06969e+07	0.0769231		1.85406e+07	-0.606152		4.59059e+07	-0.0248496		5.42424e+07	0.152238		4.83528e+07	0.0271286		5.07836e+07	0.0787644		8.85661e+07	0.881356		5.29809e+07	0.125442
Spain	4.26402e+08		3.86902e+08	-0.0926352		4.92929e+08	0.15602		7.45787e+08	0.749021		3.93602e+08	-0.0769231		4.59203e+08	0.0769231		1.46246e+08	-0.657024		3.89444e+08	-0.0866757		4.61172e+08	0.0815428		4.22673e+08	-0.0087468		4.45528e+08	0.0448525		8.41551e+08	0.973607		4.31643e+08	0.0122913
France	1.60213e+09		1.43164e+09	-0.106412		1.84246e+09	0.150009		2.74659e+09	0.714335		1.47889e+09	-0.0769231		1.72537e+09	0.0769231		7.44555e+08	-0.535272		1.49752e+09	-0.0652927		1.76453e+09	0.101364		1.64302e+09	0.0255213		1.71259e+09	0.068943		2.34917e+09	0.466281		1.76094e+09	0.0991233
Croatia	3.39912e+07		2.85359e+07	-0.160492		3.93038e+07	0.156293		5.96837e+07	0.755857		3.13765e+07	-0.0769231		3.66059e+07	0.0769231		1.41287e+07	-0.584343		3.12924e+07	-0.0793986		3.72068e+07	0.094601		3.50699e+07	0.0317352		3.70578e+07	0.0902174		8.60835e+07	1.53252		3.45678e+07	0.0169636
Italy	4.98571e+08		4.47367e+08	-0.102702		5.76552e+08	0.15641		8.76537e+08	0.7581		4.60219e+08	-0.0769231		5.36922e+08	0.0769231		1.95972e+08	-0.606932		4.88502e+08	-0.0201956		5.82832e+08	0.169005		4.92665e+08	-0.0118459		5.20344e+08	0.0436715		9.44883e+08	0.895184		4.98971e+08	0.00080328
Cyprus	3.62841e+06		3.17337e+06	-0.125409		4.29669e+06	0.184182		6.98866e+06	0.926096		3.3493e+06	-0.0769231		3.90751e+06	0.0769231		1.42621e+06	-0.606932		3.42608e+06	-0.0557624		4.20408e+06	0.158658		3.55266e+06	-0.0208767		3.71868e+06	0.024879		1.22953e+07	2.38863		not available	not available
Latvia	5.89861e+07		5.13318e+07	-0.129765		7.10674e+07	0.204816		1.20275e+08	1.03904		5.44486e+07	-0.0769236		6.35235e+07	0.0769231		2.65769e+07	-0.549437		3.92448e+07	-0.334677		4.72313e+07	-0.199281		6.15714e+07	0.0438289		6.6275e+07	0.123571		9.22015e+07	0.563107		8.18027e+07	0.386814
Lithuania	9.03715e+07		8.13092e+07	-0.100279		1.07669e+08	0.191402		1.78721e+08	0.977627		8.34199e+07	-0.0769231		9.73232e+07	0.0769231		3.93002e+07	-0.565127		7.23893e+07	-0.198981		8.74054e+07	-0.0328218		8.87523e+07	-0.0179176		9.50972e+07	0.0522916		2.10236e+08	1.32635		1.15946e+08	0.282989
Luxembourg	2.53947e+07		2.30034e+07	-0.0941639		2.93398e+07	0.155352		4.42241e+07	0.741472		2.34412e+07	-0.0769231		2.73481e+07	0.0769231		1.04908e+07	-0.58689		2.31625e+07	-0.0879013		2.73627e+07	0.0774958		2.74544e+07	0.0811097		2.91658e+07	0.1485		3.65401e+07	0.438889		3.15882e+07	0.243889
Hungary	1.26237e+08		1.06686e+08	-0.154876		1.4674e+08	0.162419		2.258e+08	0.788703		1.16526e+08	-0.0769231		1.35947e+08	0.0769231		4.98319e+07	-0.605251		1.0727e+08	-0.150251		1.26375e+08	0.00109354		1.29599e+08	0.0266348		1.36116e+08	0.0782579		2.93491e+08	1.32492		1.43588e+08	0.137449
Malta	5.47692e+06		4.83126e+06	-0.117888		6.42432e+06	0.17298		1.01308e+07	0.849732		5.05562e+06	-0.0769231		5.89822e+06	0.0769231		2.26094e+06	-0.587188		4.49857e+06	-0.17863		5.35641e+06	-0.0220028		5.54292e+06	0.0120518		5.79556e+06	0.0581795		1.35402e+07	1.47222		5.74211e+06	0.0484199
Netherlands	3.4601e+08		3.10772e+08	-0.101843		4.03905e+08	0.167321		6.32992e+08	0.829403		3.19394e+08	-0.0769231		3.72626e+08	0.0769231		1.26123e+08	-0.635495		3.19075e+08	-0.0778454		3.82747e+08	0.106172		3.29558e+08	-0.047549		3.5431e+08	0.0239868		6.82599e+08	0.972772		3.55241e+08	0.0266787
Austria	1.88211e+08		1.67656e+08	-0.109212		2.19265e+08	0.164993		3.41592e+08	0.814941		1.73733e+08	-0.0769231		2.02689e+08	0.0769231		7.39798e+07	-0.606932		1.74599e+08	-0.0723241		2.08638e+08	0.10853		1.86044e+08	-0.0115163		1.9432e+08	0.0324561		3.45649e+08	0.836493		2.60753e+08	0.385429
Poland	8.10036e+08		7.16164e+08	-0.115886		9.68037e+08	0.195054		1.61315e+09	0.991458		7.47725e+08	-0.0769231		8.72346e+08	0.0769231		3.66672e+08	-0.547338		6.21879e+08	-0.232282		7.51299e+08	-0.072511		8.02869e+08	-0.00884707		8.46681e+08	0.0452393		1.44721e+09	0.7866		1.0454e+09	0.290558
Portugal	1.02414e+08		8.89843e+07	-0.131129		1.18261e+08	0.154739		1.78821e+08	0.746066		9.45357e+07	-0.0769231		1.10292e+08	0.0769231		4.15776e+07	-0.594023		9.30403e+07	-0.0915247		1.0967e+08	0.0708571		9.8388e+07	-0.0393081		1.06617e+08	0.0410409		1.6672e+08	0.627907		1.45589e+08	0.421576
Romania	1.5778e+08		1.41484e+08	-0.103283		1.88026e+08	0.191693		3.11096e+08	0.971701		1.45643e+08	-0.0769231		1.69917e+08	0.0769231		6.2993e+07	-0.600755		1.14355e+08	-0.275228		1.3653e+08	-0.134681		1.56313e+08	-0.00929971		1.66478e+08	0.0551224		4.22312e+08	1.67658		1.74657e+08	0.10696
Slovenia	4.50671e+07		3.90334e+07	-0.133882		5.23878e+07	0.162441		8.04415e+07	0.784928		4.16004e+07	-0.0769231		4.85338e+07	0.0769231		2.36364e+07	-0.475527		3.88846e+07	-0.137183		4.59488e+07	0.0195638		4.66569e+07	0.035276		4.80654e+07	0.0665301		7.34655e+07	0.630137		5.13945e+07	0.1404
Slovakia	5.37623e+07		4.85974e+07	-0.0960696		6.35242e+07	0.181575		1.02025e+08	0.897714		4.96267e+07	-0.0769231		5.78979e+07	0.0769231		2.29957e+07	-0.572272		4.14905e+07	-0.228261		4.94196e+07	-0.0807756		5.54148e+07	0.0307363		5.76486e+07	0.072286		1.17445e+08	1.18452		9.53738e+07	0.77399
Finland	1.69496e+08		1.45847e+08	-0.139528		2.01154e+08	0.186773		3.29929e+08	0.946525		1.56458e+08	-0.0769231		1.82535e+08	0.0769231		6.66236e+07	-0.606932		1.53688e+08	-0.0932659		1.8814e+08	0.109994		1.68039e+08	-0.00859806		1.77609e+08	0.0478609		2.71607e+08	0.602434		1.87589e+08	0.10674
Sweden	2.85394e+08		2.52332e+08	-0.11585		3.4046e+08	0.192947		5.6984e+08	0.996675		2.63441e+08	-0.0769231		3.07348e+08	0.0769231		1.12179e+08	-0.606932		2.48717e+08	-0.128514		3.04824e+08	0.0680811		2.68969e+08	-0.0575529		2.90461e+08	0.0177534		4.49356e+08	0.57451		3.87129e+08	0.35647
United Kingdom	9.97546e+08		8.89107e+08	-0.108706		1.17749e+09	0.180385		1.90245e+09	0.907132		9.20812e+08	-0.0769231		1.07428e+09	0.0769231		3.50685e+08	-0.648452		8.95108e+08	-0.102691		1.08547e+09	0.0881425		9.59007e+08	-0.0386341		1.02378e+09	0.0262984		1.75768e+09	0.762004		1.25877e+09	0.261864
European Union	9.07371e+09		8.10405e+09	-0.106865		1.06141e+10	0.169766		1.66987e+10	0.840338		8.37573e+09	-0.0769231		9.77169e+09	0.0769231		3.60984e+09	-0.602165		8.08543e+09	-0.108916		9.67256e+09	0.0659982		8.94183e+09	-0.0145343		9.48806e+09	0.0456645		1.51644e+10	0.671244		1.04546e+10	0.152191
			Average change	-0.116456		Average change	0.174208		Average change	0.865339		Average change	-0.0769231		Average change	0.0769231		Average change	-0.597305		Average change	-0.133657		Average change	0.0380321		Average change	-0.00383036		Average change	0.0551403		Average change	0.922511		Average change	0.191595
			Minimum change	-0.0735909		Minimum change	0.149371		Minimum change	0.710862		Minimum change	-0.0769236		Minimum change	0.0769231		Minimum change	-0.475527		Minimum change	-0.0201956		Minimum change	0.00109354		Minimum change	0.00220326		Minimum change	0.0177534		Minimum change	0.36896		Minimum change	0.00080328
			Maximum change	-0.160492		Maximum change	0.204816		Maximum change	1.05724		Maximum change	-0.0769231		Maximum change	0.0769231		Maximum change	-0.657024		Maximum change	-0.334677		Maximum change	-0.199281		Maximum change	0.0811097		Maximum change	0.1485		Maximum change	2.38863		Maximum change	0.77399
Notes: BS - base scenario
