# Supplementary material for: Production losses attributable to suicide deaths in European Union
Source: BMC Public Health. 2021 May 19;21:950. doi: 10.1186/s12889-021-11010-5 (PMC8136218; doi:10.1186/s12889-021-11010-5)
Supplement: Supplementary file 3 — Additional file 3. Dataset. [file 12889_2021_11010_MOESM3_ESM.xlsx]

## Sheet: Title page
Title of the manuscript: Production losses attributable to suicide deaths in European Union
Author: Błażej Łyszczarz

## Sheet: No. deaths
Average number of suicide deaths by sex and age (2014-2016)
BELGIUM				BULGARIA				CZECHIA				DENMARK				GERMANY				ESTONIA				IRELAND				GREECE				SPAIN				FRANCE				CROATIA				ITALY				CYPRUS
	Males	Females			Males	Females			Males	Females			Males	Females			Males	Females			Males	Females			Males	Females			Males	Females			Males	Females			Males	Females			Males	Females			Males	Females			Males
Age	3-year avg	3-year avg		Age	3-year avg	3-year avg		Age	3-year avg	3-year avg		Age	3-year avg	3-year avg		Age	3-year avg	3-year avg		Age	3-year avg	3-year avg		Age	3-year avg	3-year avg		Age	3-year avg	3-year avg		Age	3-year avg	3-year avg		Age	3-year avg	3-year avg		Age	3-year avg	3-year avg		Age	3-year avg	3-year avg		Age	3-year avg
0 ys	0	0		0 ys	0	0		0 ys	0	0		0 ys	0	0		0 ys	0	0		0 ys	0	0		0 ys	0	0		0 ys	0	0		0 ys	0	0		0 ys	0	0		0 ys	0	0		0 ys	0	0		0 ys	0
1-4 ys	0	0		1-4 ys	0	0		1-4 ys	0	0		1-4 ys	0	0		1-4 ys	0	0		1-4 ys	0	0		1-4 ys	0	0		1-4 ys	0	0		1-4 ys	0	0		1-4 ys	0	0		1-4 ys	0	0		1-4 ys	0	0		1-4 ys	0
5-9 ys	0	0		5-9 ys	0	0		5-9 ys	0	0		5-9 ys	0	0		5-9 ys	0	0		5-9 ys	0	0		5-9 ys	0	0		5-9 ys	0	0		5-9 ys	0	0		5-9 ys	0.333333	0.333333		5-9 ys	0	0		5-9 ys	0	0.333333		5-9 ys	0
10-14 ys	3	1.33333		10-14 ys	1	0.333333		10-14 ys	1	2		10-14 ys	0.666667	1.66667		10-14 ys	11.6667	9.66667		10-14 ys	1	0.333333		10-14 ys	1.66667	0.666667		10-14 ys	0.333333	0		10-14 ys	6.33333	3.66667		10-14 ys	15	13.3333		10-14 ys	0.333333	1		10-14 ys	7	4.33333		10-14 ys	0
15-19 ys	27.6667	10		15-19 ys	8.66667	3		15-19 ys	23.6667	8		15-19 ys	8.33333	3		15-19 ys	137	62		15-19 ys	7	1.66667		15-19 ys	14.6667	6.33333		15-19 ys	5.33333	2		15-19 ys	38	20.3333		15-19 ys	95.6667	41		15-19 ys	13	3		15-19 ys	53.6667	17.3333		15-19 ys	1.33333
20-24 ys	62	14.3333		20-24 ys	18	2.66667		20-24 ys	54.3333	10		20-24 ys	17.6667	6		20-24 ys	257.667	67.6667		20-24 ys	9.33333	0.666667		20-24 ys	35.3333	6.66667		20-24 ys	17	3		20-24 ys	78.6667	25.6667		20-24 ys	193	51.3333		20-24 ys	21.3333	5		20-24 ys	110.333	20.6667		20-24 ys	3
25-29 ys	78.3333	21.6667		25-29 ys	20.6667	6.66667		25-29 ys	79.3333	12		25-29 ys	23.6667	5.33333		25-29 ys	344.667	89.3333		25-29 ys	16.3333	2		25-29 ys	33	8		25-29 ys	16.3333	4		25-29 ys	95.6667	29		25-29 ys	292.333	71.6667		25-29 ys	19.3333	4		25-29 ys	129	31		25-29 ys	2.66667
30-34 ys	90.6667	25.3333		30-34 ys	27.6667	5.66667		30-34 ys	76.6667	15		30-34 ys	18	8		30-34 ys	397.667	99.3333		30-34 ys	12.6667	3		30-34 ys	36	9		30-34 ys	25	8.33333		30-34 ys	146.667	43		30-34 ys	374	81		30-34 ys	24.3333	4		30-34 ys	149.333	35.6667		30-34 ys	3
35-39 ys	101.333	28		35-39 ys	33	6.66667		35-39 ys	102	21.3333		35-39 ys	25	8.66667		35-39 ys	365.667	98		35-39 ys	8.33333	2.66667		35-39 ys	38	9.33333		35-39 ys	24.3333	7.33333		35-39 ys	204.333	68.3333		35-39 ys	452.333	107.333		35-39 ys	33.3333	7.33333		35-39 ys	195.667	56.3333		35-39 ys	2.66667
40-44 ys	130.333	50.6667		40-44 ys	36.6667	8.33333		40-44 ys	116.333	20.3333		40-44 ys	45.6667	13		40-44 ys	465	141.667		40-44 ys	12.6667	2		40-44 ys	40	8.66667		40-44 ys	36	11		40-44 ys	275.667	89.6667		40-44 ys	638.333	174		40-44 ys	25.3333	12		40-44 ys	272	72.3333		40-44 ys	3.66667
45-49 ys	157.333	61.3333		45-49 ys	40.3333	9.66667		45-49 ys	105.667	24.6667		45-49 ys	51.6667	12.3333		45-49 ys	699	246.667		45-49 ys	14	3		45-49 ys	36.6667	11		45-49 ys	51	10		45-49 ys	293	104.667		45-49 ys	755.333	228		45-49 ys	46	18		45-49 ys	298	83.3333		45-49 ys	4
50-54 ys	150.667	84		50-54 ys	46.6667	11.6667		50-54 ys	109.333	25.6667		50-54 ys	44.6667	15		50-54 ys	814.333	296.667		50-54 ys	18	3.33333		50-54 ys	38.6667	7.33333		50-54 ys	40.3333	9.33333		50-54 ys	304	92		50-54 ys	727	246.667		50-54 ys	53	12.3333		50-54 ys	321.667	116.333		50-54 ys	2
55-59 ys	147	66.6667		55-59 ys	45.3333	12		55-59 ys	101.333	25.6667		55-59 ys	46.6667	19		55-59 ys	728.333	256		55-59 ys	14.6667	2.66667		55-59 ys	29.6667	7.33333		55-59 ys	46.3333	12		55-59 ys	243	80		55-59 ys	654.667	235		55-59 ys	59	20.3333		55-59 ys	255.667	76.6667		55-59 ys	2.66667
60-64 ys	98.3333	50		60-64 ys	48.6667	15.6667		60-64 ys	98.3333	24		60-64 ys	38.6667	14.3333		60-64 ys	589	207.333		60-64 ys	15	3.66667		60-64 ys	20.3333	5.33333		60-64 ys	33.6667	10.3333		60-64 ys	185.667	77.3333		60-64 ys	530.667	186		60-64 ys	58.3333	21.3333		60-64 ys	252	70		60-64 ys	2
65-69 ys	84.6667	36.3333		65-69 ys	47	12.6667		65-69 ys	87.3333	22		65-69 ys	33.3333	12.3333		65-69 ys	445.333	174.333		65-69 ys	7.66667	1.33333		65-69 ys	17	3.66667		65-69 ys	32.6667	6		65-69 ys	172	77		65-69 ys	450.333	179.667		65-69 ys	43.6667	16		65-69 ys	225.667	65.3333		65-69 ys	2.33333
[truncated: 46 more columns]

## Sheet: Indicators
Economic and social indicatiors
BELGIUM					BULGARIA					CZECHIA					DENMARK					GERMANY					ESTONIA					IRELAND					GREECE					SPAIN					FRANCE
Average effective exit age (data for 2016)
Men	61.8				Men	63.8				Men	63.5				Men	65.2				Men	64.6				Men	65.2				Men	65				Men	62.3				Men	63.4				Men	61.9
Women	61.8				Women	62.6				Women	61.3				Women	64.2				Women	64				Women	65				Women	64.1				Women	61.6				Women	64.5				Women	61.9
Age distribution of the first regular job
Men	20.0271				Men	20.4821				Men	19.2642				Men	19.3382				Men	18.3386				Men	19.4327				Men	18.7981				Men	19.7487				Men	17.9758				Men	19.588
Women	20.5347				Women	20.3643				Women	18.9612				Women	19.9056				Women	18.5808				Women	19.3475				Women	19.2192				Women	21.4183				Women	19.5221				Women	20.5546
Gross domestic product (GDP) and gross value added (GVA) - current prices, purchasing power standards (€ millions)
GDP	386629				GDP	98187.7				GDP	266526				GDP	208896				GDP	2.9491e+06				GDP	28496.1				GDP	243482				GDP	218142				GDP	1.22111e+06				GDP	2.03983e+06
GVA	346200				GVA	84857.2				GVA	239837				GVA	181289				GVA	2.6551e+06				GVA	24662.6				GVA	226073				GVA	192649				GVA	1.1079e+06				GVA	1825531
Employment - 15 years old and over (thousands of emploees)
	4551.6					3031.9					5041.9					2752					40210.9					640.9					2057.5					3610.7					17866					26423.7
Employment rate at 5-years of age intervals - Men (%)
15-19	4.6				15-19	-				15-19	5.5				15-19	36.7				15-19	28.2				15-19	-				15-19	15.7				15-19	2.1				15-19	4.5				15-19	11.1
20-24	41.6				20-24	36.5				20-24	57				20-24	64.7				20-24	66.8				20-24	54				20-24	61.6				20-24	27				20-24	33.6				20-24	49.3
25-29	75.7				25-29	69.4				25-29	86				25-29	74				25-29	80.7				25-29	92				25-29	71.2				25-29	58.2				25-29	62.1				25-29	78
30-34	85				30-34	82				30-34	92.7				30-34	84				30-34	89				30-34	90.5				30-34	83.8				30-34	72.4				30-34	77				30-34	83.6
35-39	84.2				35-39	83				35-39	95.4				35-39	88.1				35-39	90.6				35-39	85.7				35-39	85.6				35-39	79.6				35-39	80.7				35-39	85.6
40-44	83.9				40-44	85.3				40-44	95				40-44	91.1				40-44	90.2				40-44	88				40-44	82.7				40-44	80.6				40-44	80.1				40-44	87.1
45-49	84.8				45-49	81.8				45-49	92.9				45-49	89.3				45-49	91.4				45-49	89.5				45-49	82.2				45-49	77.4				45-49	77				45-49	84.7
50-54	80.5				50-54	77.5				50-54	90.6				50-54	87.2				50-54	88.4				50-54	83.4				50-54	81.1				50-54	74.2				50-54	74.4				50-54	83.7
55-59	65.8				55-59	69				55-59	84.4				55-59	79.7				55-59	83				55-59	77.6				55-59	73.2				55-59	59.3				55-59	64.8				55-59	72.2
60-64	29.9				60-64	48.3				60-64	48.2				60-64	54.1				60-64	60				60-64	50.4				60-64	56.9				60-64	32.7				60-64	42.2				60-64	28.6
65-69	6.7				65-69	13.2				65-69	15.4				65-69	26				65-69	18.9				65-69	28.9				65-69	25.4				65-69	10				65-69	6.2				65-69	7.7
Employment rate at 5-years of age intervals - Women (%)
15-19	4				15-19	-				15-19	4.4				15-19	40				15-19	26.3				15-19	-				15-19	16.4				15-19	1.5				15-19	2.7				15-19	6.3
20-24	37.2				20-24	26.5				20-24	37.3				20-24	59.9				20-24	62.1				20-24	49.3				20-24	61.5				20-24	20.9				20-24	29.7				20-24	45.9
25-29	72.2				25-29	62.2				25-29	63.5				25-29	70.6				25-29	74.9				25-29	67.9				25-29	72.3				25-29	48.1				25-29	61.2				25-29	69.2
30-34	72				30-34	70.3				30-34	61.1				30-34	74.8				30-34	74.9				30-34	71				30-34	75.1				30-34	56.4				30-34	66.9				30-34	71.8
35-39	77.7				35-39	75.8				35-39	75.2				35-39	78.9				35-39	77.7				35-39	77.4				35-39	71.2				35-39	60.7				35-39	69.4				35-39	76.3
40-44	77.4				40-44	78.1				40-44	85.7				40-44	82.4				40-44	81.1				40-44	82.7				40-44	68.5				40-44	60.4				40-44	66.7				40-44	79.7
45-49	76.1				45-49	78.9				45-49	90.5				45-49	81.7				45-49	82.9				45-49	85.9				45-49	65.2				45-49	57.9				45-49	63.3				45-49	78.5
50-54	72.2				50-54	75.4				50-54	86.9				50-54	77.6				50-54	81				50-54	88.5				50-54	65.2				50-54	49.5				50-54	59.4				50-54	75.6
55-59	57.7				55-59	71				55-59	73.1				55-59	76				55-59	74				55-59	72.8				55-59	55.5				55-59	32.5				55-59	50.7				55-59	65.6
60-64	21.2				60-64	34.3				60-64	22.8				60-64	39				60-64	48				60-64	58.1				60-64	38.1				60-64	18.2				60-64	31.1				60-64	27.4
65-69	3.5				65-69	6.8				65-69	8.5				65-69	9.9				65-69	11.3				65-69	32.7				65-69	11.4				65-69	7.1				65-69	4.7				65-69	5
Potential GDP per worker growth rate (%)
2016	0.5				2016	2				2016	1.3				2016	0.5				2016	0.3				2016	1				2016	2.2				2016	-0.9				2016	0.7				2016	0.4
2020	0.7				2020	3.1				2020	2.2				2020	0.9				2020	0.9				2020	1.9				2020	2.4				2020	-0.1				2020	1.1				2020	0.7
2030	0.9				2030	2.8				2030	2				2030	1.4				2030	1.4				2030	2.1				2030	1.2				2030	0.8				2030	1				2030	1
2040	1.4				2040	2.4				2040	1.9				2040	1.4				2040	1.5				2040	1.9				2040	1.5				2040	1.6				2040	1.4				2040	1.4
2050	1.5				2050	2.2				2050	1.7				2050	1.5				2050	1.5				2050	1.9				2050	1.6				2050	1.9				2050	1.6				2050	1.5
2060	1.5				2060	1.9				2060	1.6				2060	1.6				2060	1.6				2060	1.7				2060	1.5				2060	1.7				2060	1.6				2060	1.5
2070	1.5				2070	1.5				2070	1.5				2070	1.5				2070	1.5				2070	1.5				2070	1.5				2070	1.6				2070	1.5				2070	1.5
Percentage of population aged 25-64 years that works (depr - with chronic depression; no_depr - without chronic depression)
depr	38.1				depr	28.1				depr	48.3				depr	51.5				depr	68.3				depr	56.2				depr	49.4				depr	29.5				depr	34.1				depr	51.9
no_depr	76.2				no_depr	65.8				no_depr	77.5				no_depr	84.2				no_depr	93.5				no_depr	79.5				no_depr	76.5				no_depr	55.5				no_depr	67.3				no_depr	76.1
[truncated: 36 more columns]
